# Supplementary material for: Two more new species of Aphidura (Hemiptera, Aphididae), and a note on variation in Aphidura bozhkoae Narzikulov
Source: Zookeys. 2014 Jul 15;(425):113–30. doi: 10.3897/zookeys.425.7797 (PMC4137310; doi:10.3897/zookeys.425.7797)
Supplement: XML Treatment for Aphidura libanensis [file zookeys.425.7797-treatment1.xml]

<!DOCTYPE tp:taxon-treatment
  PUBLIC "-//TaxonX//DTD Taxonomic Treatment Publishing DTD v0 20100105//EN" "tax-treatment-NSO.dtd">
<tp:taxon-treatment xmlns:tp="http://www.plazi.org/taxpub"><tp:treatment-meta><kwd-group><label>Taxon classification</label><kwd><named-content content-type="kingdom">Animalia</named-content></kwd><kwd><named-content content-type="order">Hemiptera</named-content></kwd><kwd><named-content content-type="family">Aphididae</named-content></kwd></kwd-group><mixed-citation publication-type="journal"><person-group><name><surname>Nieto Nafría</surname><given-names>Juan M.</given-names></name><name><surname>Blackman</surname><given-names>Roger L.</given-names></name><name><surname>Martin</surname><given-names>Jon H.</given-names></name></person-group><article-title>Two more new species of <italic>Aphidura</italic> (Hemiptera, Aphididae), and a note on variation in <italic>Aphidura bozhkoae</italic> Narzikulov</article-title><source>Zookeys</source><day>15</day><month>7</month><year>2014</year><volume>2014</volume><issue>425</issue><fpage>113</fpage><lpage>130</lpage><pub-id pub-id-type="doi">10.3897/zookeys.425.7797</pub-id></mixed-citation></tp:treatment-meta><tp:nomenclature><tp:taxon-name>
                            <tp:taxon-name-part taxon-name-part-type="genus">Aphidura</tp:taxon-name-part>
                            <tp:taxon-name-part taxon-name-part-type="species">libanensis</tp:taxon-name-part>
                            <object-id xmlns:xlink="http://www.w3.org/1999/xlink" content-type="zoobank" xlink:type="simple">http://zoobank.org/ECE4A97D-D03F-45CA-BEB5-57C64853ED30</object-id>
                        </tp:taxon-name><tp:taxon-status xmlns:xlink="http://www.w3.org/1999/xlink" xlink:type="simple">sp. n.</tp:taxon-status></tp:nomenclature><tp:treatment-sec sec-type="description"><title>Diagnosis.</title><p>Siphunculi tapering to apex or slightly swollen in a distal portion. Dorsum of metathorax to abdominal segment 6 with a discal plate (apterae). Mesosternal mammariform processes pale, flat and with spinules (apterae). Abdominal marginal tubercles usually present. Tarsal formula 3.3.3. (sometimes one tarsus with 4 setae)</p></tp:treatment-sec><tp:treatment-sec sec-type="Apterous viviparous female"><title>Apterous viviparous female</title><p>from 5 specimens (<xref ref-type="fig" rid="F1">Figs 1A–E</xref>). Unknown colour in life, possibly shiny black with antennae, legs and siphunculi pale brown. In mounted specimens, antennae, mesosternal mammariform processes, legs, siphunculi, abdominal segment 8 sclerotized band, cauda and genital and anal plates are yellowish brown, with very proximal and distal portions of siphunculi, antennal segment VI and very apical portion of antennal segment V somewhat darker than aforementioned structures, all in contrast with head and dorsum of thorax and most part of abdomen, which are very dark brown. Frons undulated. Head with rugosity lines and spinules (both more abundant on dorsum). Antennal cuticle imbricated. Setae on body dorsum, antennae, and most of those on legs thick, with apices blunt or slightly capitate. Mesosternal mammariform processes pale, flat and with spinules. A discal plate present (from metathorax to abdominal segment 6); prothorax, mesothorax and abdominal segment 7 with wide transverse bands, which are darker than the discal plate, abdominal segment 8 with a band paler than the others. Marginal tubercles usually present on both sides of prothorax and several abdominal segments; they are small, but the abdominal ones are relatively tall. Siphunculi tapering to apex or slightly swollen in the distal <!--PageBreak-->quarter, spinulose imbrication, distinct preapical incision and flange. Cauda broadly triangular. Metric and meristic features in <xref ref-type="table" rid="T1">Table 1</xref>.</p><fig id="F1" position="float" orientation="portrait"><label>Figure 1.</label><caption><p><italic><tp:taxon-name>Aphidura libanensis</tp:taxon-name></italic> sp. n., apterous viviparous females. <bold>A</bold> Habitus <bold>B</bold> Part of prothorax with a marginal tubercle (signalled with an arrow) <bold>C</bold> Marginal zone of abdominal segments 3 and 4, with marginal tubercles (signalled with arrows) <bold>D</bold> Mesosternum with mammariform processes (signalled with arrows) <bold>E</bold> Mesosternum with mammariform processes (signalled with arrows) of another specimen.</p></caption><graphic xmlns:xlink="http://www.w3.org/1999/xlink" xlink:href="zookeys-425-113-g001.jpg" position="float" orientation="portrait" xlink:type="simple"/></fig><table-wrap id="T1" position="float" orientation="portrait"><label>Table 1.</label><caption><p>Metric and meristic features of apterous viviparous females of <italic><tp:taxon-name>Aphidura libanensis</tp:taxon-name></italic> sp. n. and <italic><tp:taxon-name>Aphidura corsicensis</tp:taxon-name></italic> sp. n.</p></caption><table><tbody><tr><th rowspan="2" colspan="1" style="text-align:left"/><th rowspan="1" colspan="1" style="text-align:center"><italic><tp:taxon-name>Aphidura libanensis</tp:taxon-name></italic></th><th rowspan="1" colspan="1" style="text-align:center"><italic><tp:taxon-name>Aphidura corsicensis</tp:taxon-name></italic></th></tr><tr><th rowspan="1" colspan="1" style="text-align:center">n=5</th><th rowspan="1" colspan="1" style="text-align:center">n=3</th></tr><tr><td rowspan="1" colspan="1" style="text-align:left">Body [mm]</td><td rowspan="1" colspan="1" style="text-align:center">1.805–1.938</td><td rowspan="1" colspan="1" style="text-align:center">2.025–2.088</td></tr><tr><td rowspan="1" colspan="1" style="text-align:left">Antenna [mm]</td><td rowspan="1" colspan="1" style="text-align:center">1.605–1.698</td><td rowspan="1" colspan="1" style="text-align:center">1.590–1.655</td></tr><tr><td rowspan="1" colspan="1" style="text-align:left">Antenna / Body [times]</td><td rowspan="1" colspan="1" style="text-align:center">0.87–0.93</td><td rowspan="1" colspan="1" style="text-align:center">0.79–081</td></tr><tr><td rowspan="1" colspan="1" style="text-align:left">Ant. segm. III [mm]</td><td rowspan="1" colspan="1" style="text-align:center">0.43–0.51</td><td rowspan="1" colspan="1" style="text-align:center">0.48–0.52</td></tr><tr><td rowspan="1" colspan="1" style="text-align:left">Ant. segm. IV [mm]</td><td rowspan="1" colspan="1" style="text-align:center">0.27–0.31</td><td rowspan="1" colspan="1" style="text-align:center">0.27–0.29</td></tr><tr><td rowspan="1" colspan="1" style="text-align:left">Ant. segm. V [mm]</td><td rowspan="1" colspan="1" style="text-align:center">0.20–0.24</td><td rowspan="1" colspan="1" style="text-align:center">0.22–0.24</td></tr><tr><td rowspan="1" colspan="1" style="text-align:left">Ant. segm. VI base [mm]</td><td rowspan="1" colspan="1" style="text-align:center">0.09–0.13</td><td rowspan="1" colspan="1" style="text-align:center">0.11–0.12</td></tr><tr><td rowspan="1" colspan="1" style="text-align:left">Ant. segm. VI processus terminalis</td><td rowspan="1" colspan="1" style="text-align:center">0.39–0.46</td><td rowspan="1" colspan="1" style="text-align:center">0.31–0.34</td></tr><tr><td rowspan="1" colspan="1" style="text-align:left">Ant. segm. VI processus terminalis / Ant. segm. III [times]</td><td rowspan="1" colspan="1" style="text-align:center">0.78–1.03</td><td rowspan="1" colspan="1" style="text-align:center">0.60–0.67</td></tr><tr><td rowspan="1" colspan="1" style="text-align:left">Ant. segm. VI processus terminalis / base [times]</td><td rowspan="1" colspan="1" style="text-align:center">3.56–4.89</td><td rowspan="1" colspan="1" style="text-align:center">2.63–3.00</td></tr><tr><td rowspan="1" colspan="1" style="text-align:left">Ultimate rostral segm. [mm]</td><td rowspan="1" colspan="1" style="text-align:center">0.12–0.13</td><td rowspan="1" colspan="1" style="text-align:center">0.15–0.16</td></tr><tr><td rowspan="1" colspan="1" style="text-align:left">Ultimate rostral segm. / its basal width [times]</td><td rowspan="1" colspan="1" style="text-align:center">2.00–2.27</td><td rowspan="1" colspan="1" style="text-align:center">2.58–2.73</td></tr><tr><td rowspan="1" colspan="1" style="text-align:left">Ultimate rostral segm. / Ant. segm. VI base [times]</td><td rowspan="1" colspan="1" style="text-align:center">0.96–1.39</td><td rowspan="1" colspan="1" style="text-align:center">1.25–1.36</td></tr><tr><td rowspan="1" colspan="1" style="text-align:left">Hind femur [mm]</td><td rowspan="1" colspan="1" style="text-align:center">0.52–0.56</td><td rowspan="1" colspan="1" style="text-align:center">0.61–0.63</td></tr><tr><td rowspan="1" colspan="1" style="text-align:left">Hind tibia [mm]</td><td rowspan="1" colspan="1" style="text-align:center">0.96–1.03</td><td rowspan="1" colspan="1" style="text-align:center">1.06–1.09</td></tr><tr><td rowspan="1" colspan="1" style="text-align:left">Hind tibia / Body [times]</td><td rowspan="1" colspan="1" style="text-align:center">0.52–0.56</td><td rowspan="1" colspan="1" style="text-align:center">0.52–0.53</td></tr><tr><td rowspan="1" colspan="1" style="text-align:left">Hind tarsus, 2nd segm. [mm]</td><td rowspan="1" colspan="1" style="text-align:center">0.11–0.12</td><td rowspan="1" colspan="1" style="text-align:center">0.10–0.11</td></tr><tr><td rowspan="1" colspan="1" style="text-align:left">Hind tarsus, 2nd segm. / Ultimate rostral segm. [times]</td><td rowspan="1" colspan="1" style="text-align:center">0.84–1.00</td><td rowspan="1" colspan="1" style="text-align:center">0.65–0.75</td></tr><tr><td rowspan="1" colspan="1" style="text-align:left">Abdominal (segm. 2–6) marginal tubercles [number]</td><td rowspan="1" colspan="1" style="text-align:center">0–3</td><td rowspan="1" colspan="1" style="text-align:center">0</td></tr><tr><td rowspan="1" colspan="1" style="text-align:left">Siphunculus [mm]</td><td rowspan="1" colspan="1" style="text-align:center">0.30–0.35</td><td rowspan="1" colspan="1" style="text-align:center">0.42–0.45</td></tr><tr><td rowspan="1" colspan="1" style="text-align:left">Siphunculus / Body [times]</td><td rowspan="1" colspan="1" style="text-align:center">0.17–0.18</td><td rowspan="1" colspan="1" style="text-align:center">0.20–0.22</td></tr><tr><td rowspan="1" colspan="1" style="text-align:left">Siphunculus / Ant. segm. III [times]</td><td rowspan="1" colspan="1" style="text-align:center">0.65–0.74</td><td rowspan="1" colspan="1" style="text-align:center">0.82–0.89</td></tr><tr><td rowspan="1" colspan="1" style="text-align:left">Siphunculus / its basal width [times]</td><td rowspan="1" colspan="1" style="text-align:center">3.50–4.27</td><td rowspan="1" colspan="1" style="text-align:center">4.83–5.60</td></tr><tr><td rowspan="1" colspan="1" style="text-align:left">Siphuncular width, maximal / basal [times]</td><td rowspan="1" colspan="1" style="text-align:center">0.56–0.70</td><td rowspan="1" colspan="1" style="text-align:center">0.61–0.82</td></tr><tr><td rowspan="1" colspan="1" style="text-align:left">Siphuncular width, maximal / minimal [times]</td><td rowspan="1" colspan="1" style="text-align:center">1.05–1.11</td><td rowspan="1" colspan="1" style="text-align:center">1.04–1.10</td></tr><tr><td rowspan="1" colspan="1" style="text-align:left">Siphuncular minimal width / Hind tibiae, diameter at middle [times]</td><td rowspan="1" colspan="1" style="text-align:center">1.13–1.80</td><td rowspan="1" colspan="1" style="text-align:center">1.00–1.18</td></tr><tr><td rowspan="1" colspan="1" style="text-align:left">Cauda [mm]</td><td rowspan="1" colspan="1" style="text-align:center">0.13–0.16</td><td rowspan="1" colspan="1" style="text-align:center">0.23–0.24</td></tr><tr><td rowspan="1" colspan="1" style="text-align:left">Cauda / siphunculus [times]</td><td rowspan="1" colspan="1" style="text-align:center">0.40–0.49</td><td rowspan="1" colspan="1" style="text-align:center">0.51–0.57</td></tr><tr><td rowspan="1" colspan="1" style="text-align:left">Cauda / its basal width [times]</td><td rowspan="1" colspan="1" style="text-align:center">0.87–0.97</td><td rowspan="1" colspan="1" style="text-align:center">1.41–1.50</td></tr><tr><td rowspan="1" colspan="3" style="text-align:left">Setae on...</td></tr><tr><td rowspan="1" colspan="1" style="text-align:left">... Frons [μm]</td><td rowspan="1" colspan="1" style="text-align:center">25–35</td><td rowspan="1" colspan="1" style="text-align:center">32–37</td></tr><tr><td rowspan="1" colspan="1" style="text-align:left">... Frons / b. d. Ant. segm. III [times]</td><td rowspan="1" colspan="1" style="text-align:center">1.1–1.6</td><td rowspan="1" colspan="1" style="text-align:center">1.3–1.5</td></tr><tr><td rowspan="1" colspan="1" style="text-align:left">... Vertex [μm]</td><td rowspan="1" colspan="1" style="text-align:center">15–30</td><td rowspan="1" colspan="1" style="text-align:center">32–35</td></tr><tr><td rowspan="1" colspan="1" style="text-align:left">... Vertex / b. d. Ant. segm. III [times]</td><td rowspan="1" colspan="1" style="text-align:center">0.7–1.4</td><td rowspan="1" colspan="1" style="text-align:center">1.2–1.4</td></tr><tr><td rowspan="1" colspan="1" style="text-align:left">... Antennal segment III [μm]</td><td rowspan="1" colspan="1" style="text-align:center">12–15</td><td rowspan="1" colspan="1" style="text-align:center">10–14</td></tr><tr><td rowspan="1" colspan="1" style="text-align:left">... Antennal segment III / b. d. Ant. segm. III [times]</td><td rowspan="1" colspan="1" style="text-align:center">0.6–0.7</td><td rowspan="1" colspan="1" style="text-align:center">0.4–0.6</td></tr><tr><td rowspan="1" colspan="1" style="text-align:left">... Ultimate rostral segm, [number]</td><td rowspan="1" colspan="1" style="text-align:center">6–9</td><td rowspan="1" colspan="1" style="text-align:center">17–19</td></tr><tr><td rowspan="1" colspan="1" style="text-align:left">... Hind femur, dorsal [μm]</td><td rowspan="1" colspan="1" style="text-align:center">12–18</td><td rowspan="1" colspan="1" style="text-align:center">17–25</td></tr><tr><td rowspan="1" colspan="1" style="text-align:left">... Hind femur, ventral [μm]</td><td rowspan="1" colspan="1" style="text-align:center">22–28</td><td rowspan="1" colspan="1" style="text-align:center">25–38</td></tr><tr><td rowspan="1" colspan="1" style="text-align:left">... Hind tibia, dorsal, at middle [μm]</td><td rowspan="1" colspan="1" style="text-align:center">22–33</td><td rowspan="1" colspan="1" style="text-align:center">27–33</td></tr><tr><td rowspan="1" colspan="1" style="text-align:left">... Hind tibia, dorsal / Tibial diameter (at middle) [times]</td><td rowspan="1" colspan="1" style="text-align:center">0.5–0.8</td><td rowspan="1" colspan="1" style="text-align:center">0.5–0.7</td></tr><tr><td rowspan="1" colspan="1" style="text-align:left">... Hind tarsus, first segm. [number]</td><td rowspan="1" colspan="1" style="text-align:center">3 (4)</td><td rowspan="1" colspan="1" style="text-align:center">3</td></tr><tr><td rowspan="1" colspan="1" style="text-align:left">... Abdominal segm. 2–4 [μm]</td><td rowspan="1" colspan="1" style="text-align:center">10–18</td><td rowspan="1" colspan="1" style="text-align:center">25–30</td></tr><tr><td rowspan="1" colspan="1" style="text-align:left">... Abdominal segm. 2–4 / b. d. Ant. segm. III [times]</td><td rowspan="1" colspan="1" style="text-align:center">0.5–0.8</td><td rowspan="1" colspan="1" style="text-align:center">1.0–1.1</td></tr><tr><td rowspan="1" colspan="1" style="text-align:left">... Abdominal segm. 8 [μm]</td><td rowspan="1" colspan="1" style="text-align:center">27–33</td><td rowspan="1" colspan="1" style="text-align:center">32–38</td></tr><tr><td rowspan="1" colspan="1" style="text-align:left">... Abdominal segm. 8 / b. d. Ant. segm. III [times]</td><td rowspan="1" colspan="1" style="text-align:center">1.2–1.5</td><td rowspan="1" colspan="1" style="text-align:center">1.3–1.4</td></tr><tr><td rowspan="1" colspan="1" style="text-align:left">... Abdominal segm. 8 [number]</td><td rowspan="1" colspan="1" style="text-align:center">4</td><td rowspan="1" colspan="1" style="text-align:center">3–4</td></tr><tr><td rowspan="1" colspan="1" style="text-align:left">... Genital plate, discal [number]</td><td rowspan="1" colspan="1" style="text-align:center">2</td><td rowspan="1" colspan="1" style="text-align:center">5–7</td></tr><tr><td rowspan="1" colspan="1" style="text-align:left">... Genital plate, marginal [number]</td><td rowspan="1" colspan="1" style="text-align:center">10–15</td><td rowspan="1" colspan="1" style="text-align:center">13–20</td></tr><tr><td rowspan="1" colspan="1" style="text-align:left">... Cauda [number]</td><td rowspan="1" colspan="1" style="text-align:center">6–8</td><td rowspan="1" colspan="1" style="text-align:center">6–9</td></tr></tbody></table><table-wrap-foot><fn><p>Note: Used abbreviations: Ant., Antennal; b. d., basal diameter; n. number of measured specimens; segm., segment or segments.</p></fn></table-wrap-foot></table-wrap></tp:treatment-sec><tp:treatment-sec sec-type="Types"><title>Types.</title><p>Holotype: apterous viviparous female, collected on <italic><tp:taxon-name>Prunus prostrata</tp:taxon-name></italic> Labill. (<tp:taxon-name>Rosaceae</tp:taxon-name>), Jabal el Barouk (Lebanon), 2-V-1973, Hille Ris Lambers <italic>leg.</italic>; paratypes: four apterous females collected at the same time as the holotype.</p></tp:treatment-sec><tp:treatment-sec sec-type="Etymology"><title>Etymology.</title><p>The specific name of the new species is an adjective that means inhabitant of Lebanon, in feminine.</p><!--PageBreak--><!--PageBreak--></tp:treatment-sec><tp:treatment-sec sec-type="Discussion"><title>Discussion.</title><p>D. Hille Ris Lambers thought that these Lebanese specimens were conspecific with others found on <italic><tp:taxon-name>Prunus</tp:taxon-name></italic> in Iran, which were being studied by him and G. Remaudière, and that they all belonged to an undescribed species, which was named in draft “nitens” (Remaudière's epistolary archive). Certainly these Lebanese aphids do not belong to any previously described species, but they are also not conspecific with the Iranian ones, which we believe to be <italic><tp:taxon-name>Aphidura bozhkoae</tp:taxon-name></italic> (see next section).</p><p><italic><tp:taxon-name>Aphidura libanensis</tp:taxon-name></italic> sp. n. resembles Iranian specimens of <italic><tp:taxon-name>Aphidura bozhkoae</tp:taxon-name></italic> and the East Asian species <italic><tp:taxon-name>Aphidura mordvilkoi</tp:taxon-name></italic> in the shape of the siphunculi and the extensive and solid discal plate, but there is an important difference in the number of first tarsal setae: four setae on each first tarsal segment in <italic><tp:taxon-name>Aphidura bozhkoae</tp:taxon-name></italic> and <italic><tp:taxon-name>Aphidura mordvilkoi</tp:taxon-name></italic>, and three in <italic><tp:taxon-name>Aphidura libanensis</tp:taxon-name></italic>. <italic><tp:taxon-name>Aphidura libanensis</tp:taxon-name></italic> and <italic><tp:taxon-name>Aphidura mordvilkoi</tp:taxon-name></italic> can also be distinguished from one another by the number of accessory setae on the ultimate rostral segment (6–9 in <italic><tp:taxon-name>Aphidura libanensis</tp:taxon-name></italic>, 2–4 in <italic><tp:taxon-name>Aphidura mordvilkoi</tp:taxon-name></italic>) and the relative length of the processus terminalis (3.6–4.9 times base of antennal segment VI in <italic><tp:taxon-name>Aphidura libanensis</tp:taxon-name></italic>, 2.2–2.7 times in <italic><tp:taxon-name>Aphidura mordvilkoi</tp:taxon-name></italic>). <italic><tp:taxon-name>Aphidura libanensis</tp:taxon-name></italic> and <italic><tp:taxon-name>Aphidura bozhkoae</tp:taxon-name></italic> are very similar in absolute and relative lengths of most body parts, the setae of <italic><tp:taxon-name>Aphidura libanensis</tp:taxon-name></italic> (<xref ref-type="table" rid="T1">Table 1</xref>) are all generally longer than those of <italic><tp:taxon-name>Aphidura bozhkoae</tp:taxon-name></italic> (<xref ref-type="table" rid="T2">Table 2</xref>).</p><table-wrap id="T2" position="float" orientation="portrait"><label>Table 2.</label><caption><p>Metric and meristic features of apterous viviparous females of <italic><tp:taxon-name>Aphidura bozhkoae</tp:taxon-name></italic> from Tajikistan, collected by Narzikulov (column Tajik. [Na.]) and by Shaposhnikov (column Tajik. [Sh.], and from Iran, collected by Remaudière. In parenthesis exceptional data.</p></caption><table><tbody><tr><th rowspan="2" colspan="1" style="text-align:left"/><th rowspan="1" colspan="1" style="text-align:center">Tajik. [Na.]</th><th rowspan="1" colspan="1" style="text-align:center">Tajik. [Sh.]</th><th rowspan="1" colspan="1" style="text-align:center">Iran [Re.]</th></tr><tr><th rowspan="1" colspan="1" style="text-align:center">n = 7</th><th rowspan="1" colspan="1" style="text-align:center">n = 13</th><th rowspan="1" colspan="1" style="text-align:center">n = 31</th></tr><tr><td rowspan="1" colspan="1" style="text-align:left">Body [mm]</td><td rowspan="1" colspan="1" style="text-align:center">1.950–2.125</td><td rowspan="1" colspan="1" style="text-align:center">1.925–2.250</td><td rowspan="1" colspan="1" style="text-align:center">1.413–2.125</td></tr><tr><td rowspan="1" colspan="1" style="text-align:left">Antenna [mm]</td><td rowspan="1" colspan="1" style="text-align:center">1.408–1.748</td><td rowspan="1" colspan="1" style="text-align:center">1.475–1.785</td><td rowspan="1" colspan="1" style="text-align:center">1.290–1.765</td></tr><tr><td rowspan="1" colspan="1" style="text-align:left">Antenna / Body [times]</td><td rowspan="1" colspan="1" style="text-align:center">0.70–0.83</td><td rowspan="1" colspan="1" style="text-align:center">0.70–0.88</td><td rowspan="1" colspan="1" style="text-align:center">0.73–0.92(1.07)</td></tr><tr><td rowspan="1" colspan="1" style="text-align:left">Ant. segm. III [mm]</td><td rowspan="1" colspan="1" style="text-align:center">0.36–0.49</td><td rowspan="1" colspan="1" style="text-align:center">0.40–0.48</td><td rowspan="1" colspan="1" style="text-align:center">0.35–0.52</td></tr><tr><td rowspan="1" colspan="1" style="text-align:left">Ant. segm. IV [mm]</td><td rowspan="1" colspan="1" style="text-align:center">0.22–0.28</td><td rowspan="1" colspan="1" style="text-align:center">0.22–0.28</td><td rowspan="1" colspan="1" style="text-align:center">0.19–0.34</td></tr><tr><td rowspan="1" colspan="1" style="text-align:left">Ant. segm. V [mm]</td><td rowspan="1" colspan="1" style="text-align:center">0.19–0.22</td><td rowspan="1" colspan="1" style="text-align:center">0.18–0.24</td><td rowspan="1" colspan="1" style="text-align:center">0.18–0.25</td></tr><tr><td rowspan="1" colspan="1" style="text-align:left">Ant. segm. VI base [mm]</td><td rowspan="1" colspan="1" style="text-align:center">0.10–0.12</td><td rowspan="1" colspan="1" style="text-align:center">0.10–0.12</td><td rowspan="1" colspan="1" style="text-align:center">0.09–0.12</td></tr><tr><td rowspan="1" colspan="1" style="text-align:left">Ant. segm. VI processus terminalis</td><td rowspan="1" colspan="1" style="text-align:center">0.39–0.52</td><td rowspan="1" colspan="1" style="text-align:center">0.40–0.55</td><td rowspan="1" colspan="1" style="text-align:center">0.33–0.48</td></tr><tr><td rowspan="1" colspan="1" style="text-align:left">Ant. segm. VI processus terminalis / Ant. segm. III [times]</td><td rowspan="1" colspan="1" style="text-align:center">0.98–1.10</td><td rowspan="1" colspan="1" style="text-align:center">0.98–1.18</td><td rowspan="1" colspan="1" style="text-align:center">(0.72)0.85–1.15</td></tr><tr><td rowspan="1" colspan="1" style="text-align:left">Ant. segm. VI processus terminalis / base [times]</td><td rowspan="1" colspan="1" style="text-align:center">3.58–4.76</td><td rowspan="1" colspan="1" style="text-align:center">3.86–5.00</td><td rowspan="1" colspan="1" style="text-align:center">2.89–4.55</td></tr><tr><td rowspan="1" colspan="1" style="text-align:left">Ultimate rostral segm. [mm]</td><td rowspan="1" colspan="1" style="text-align:center">0.12–0.13</td><td rowspan="1" colspan="1" style="text-align:center">0.13–0.15</td><td rowspan="1" colspan="1" style="text-align:center">0.11–0.14</td></tr><tr><td rowspan="1" colspan="1" style="text-align:left">Ultimate rostral segm. / its basal width [times]</td><td rowspan="1" colspan="1" style="text-align:center">1.56–2.36</td><td rowspan="1" colspan="1" style="text-align:center">1.92–2.64</td><td rowspan="1" colspan="1" style="text-align:center">1.92–2.89</td></tr><tr><td rowspan="1" colspan="1" style="text-align:left">Hind tibia / Body [times]</td><td rowspan="1" colspan="1" style="text-align:center">0.44–0.52</td><td rowspan="1" colspan="1" style="text-align:center">0.42–0.55</td><td rowspan="1" colspan="1" style="text-align:center">0.47–0.62</td></tr><tr><td rowspan="1" colspan="1" style="text-align:left">Hind tarsus, 2nd segm. [mm]</td><td rowspan="1" colspan="1" style="text-align:center">0.12–0.14</td><td rowspan="1" colspan="1" style="text-align:center">0.12–0.14</td><td rowspan="1" colspan="1" style="text-align:center">0.10–0.13</td></tr><tr><td rowspan="1" colspan="1" style="text-align:left">Hind tarsus, 2nd segm. / Ultimate rostral segm. [times]</td><td rowspan="1" colspan="1" style="text-align:center">0.92–1.04</td><td rowspan="1" colspan="1" style="text-align:center">0.89–1.00</td><td rowspan="1" colspan="1" style="text-align:center">0.77–1.00</td></tr><tr><td rowspan="1" colspan="1" style="text-align:left">Abdominal marginal (segm. 2–6) tubercles [number]</td><td rowspan="1" colspan="1" style="text-align:center">0</td><td rowspan="1" colspan="1" style="text-align:center">0</td><td rowspan="1" colspan="1" style="text-align:center">0–6</td></tr><tr><td rowspan="1" colspan="1" style="text-align:left">Abdominal (segm. 8) spinal tubercles [number]</td><td rowspan="1" colspan="1" style="text-align:center">0</td><td rowspan="1" colspan="1" style="text-align:center">0</td><td rowspan="1" colspan="1" style="text-align:center">0(2–3)</td></tr><tr><td rowspan="1" colspan="1" style="text-align:left">Siphunculus [mm]</td><td rowspan="1" colspan="1" style="text-align:center">0.35–0.48</td><td rowspan="1" colspan="1" style="text-align:center">0.36–0.45</td><td rowspan="1" colspan="1" style="text-align:center">0.28–0.44</td></tr><tr><td rowspan="1" colspan="1" style="text-align:left">Siphunculus / Body [times]</td><td rowspan="1" colspan="1" style="text-align:center">0.17–0.22</td><td rowspan="1" colspan="1" style="text-align:center">0.18–0.22</td><td rowspan="1" colspan="1" style="text-align:center">0.17–0.25</td></tr><tr><td rowspan="1" colspan="1" style="text-align:left">Siphunculus / Antennal segm. III [times]</td><td rowspan="1" colspan="1" style="text-align:center">0.90–1.04</td><td rowspan="1" colspan="1" style="text-align:center">0.85–1.10</td><td rowspan="1" colspan="1" style="text-align:center">0.69–0.92</td></tr><tr><td rowspan="1" colspan="1" style="text-align:left">Siphunculus / its basal width [times]</td><td rowspan="1" colspan="1" style="text-align:center">3.68–5.67</td><td rowspan="1" colspan="1" style="text-align:center">3.60–5.25</td><td rowspan="1" colspan="1" style="text-align:center">3.42–6.15</td></tr><tr><td rowspan="1" colspan="1" style="text-align:left">Siphuncular width, maximal / basal [times]</td><td rowspan="1" colspan="1" style="text-align:center">0.60–0.73</td><td rowspan="1" colspan="1" style="text-align:center">0.50–0.75</td><td rowspan="1" colspan="1" style="text-align:center">0.53–0.85</td></tr><tr><td rowspan="1" colspan="1" style="text-align:left">Siphuncular width, maximal / minimal [times]</td><td rowspan="1" colspan="1" style="text-align:center">1.00–1.04</td><td rowspan="1" colspan="1" style="text-align:center">1.00–1.10</td><td rowspan="1" colspan="1" style="text-align:center">1.00–1.11</td></tr><tr><td rowspan="1" colspan="1" style="text-align:left">Siphuncular minimal width / Hind tibiae, diameter at middle [times]</td><td rowspan="1" colspan="1" style="text-align:center">1.14–1.50</td><td rowspan="1" colspan="1" style="text-align:center">1.10–1.60</td><td rowspan="1" colspan="1" style="text-align:center">1.06–1.64(2.00)</td></tr><tr><td rowspan="1" colspan="1" style="text-align:left">Cauda [mm]</td><td rowspan="1" colspan="1" style="text-align:center">0.17–0.18</td><td rowspan="1" colspan="1" style="text-align:center">0.17–0.22</td><td rowspan="1" colspan="1" style="text-align:center">0.12–0.18</td></tr><tr><td rowspan="1" colspan="1" style="text-align:left">Cauda / siphunculus [times]</td><td rowspan="1" colspan="1" style="text-align:center">0.37–0.51</td><td rowspan="1" colspan="1" style="text-align:center">0.39–0.51</td><td rowspan="1" colspan="1" style="text-align:center">0.35–0.48</td></tr><tr><td rowspan="1" colspan="1" style="text-align:left">Cauda / its basal width [times]</td><td rowspan="1" colspan="1" style="text-align:center">1.08–1.21</td><td rowspan="1" colspan="1" style="text-align:center">1.05–1.33</td><td rowspan="1" colspan="1" style="text-align:center">0.87–1.33</td></tr><tr><td rowspan="1" colspan="4" style="text-align:left">Setae on...</td></tr><tr><td rowspan="1" colspan="1" style="text-align:left">... Frons [μm]</td><td rowspan="1" colspan="1" style="text-align:center">10–14</td><td rowspan="1" colspan="1" style="text-align:center">7–20</td><td rowspan="1" colspan="1" style="text-align:center">8–13</td></tr><tr><td rowspan="1" colspan="1" style="text-align:left">... Frons / b. d. Ant. segm. III [times]</td><td rowspan="1" colspan="1" style="text-align:center">0.3–0.5</td><td rowspan="1" colspan="1" style="text-align:center">0.3–1.0</td><td rowspan="1" colspan="1" style="text-align:center">0.3–0.6</td></tr><tr><td rowspan="1" colspan="1" style="text-align:left">... Vertex [μm]</td><td rowspan="1" colspan="1" style="text-align:center">10–15</td><td rowspan="1" colspan="1" style="text-align:center">10–22</td><td rowspan="1" colspan="1" style="text-align:center">8–10</td></tr><tr><td rowspan="1" colspan="1" style="text-align:left">... Vertex / b. d. Ant. segm. III [times]</td><td rowspan="1" colspan="1" style="text-align:center">0.5–0.6</td><td rowspan="1" colspan="1" style="text-align:center">0.4–1.0</td><td rowspan="1" colspan="1" style="text-align:center">0.3–0.6</td></tr><tr><td rowspan="1" colspan="1" style="text-align:left">... Antennal segment III [μm]</td><td rowspan="1" colspan="1" style="text-align:center">7–10</td><td rowspan="1" colspan="1" style="text-align:center">7–10</td><td rowspan="1" colspan="1" style="text-align:center">6–10</td></tr><tr><td rowspan="1" colspan="1" style="text-align:left">... Antennal segment III / b. d. Ant. segm. III [times]</td><td rowspan="1" colspan="1" style="text-align:center">0.3–0.4</td><td rowspan="1" colspan="1" style="text-align:center">0.3–0.4</td><td rowspan="1" colspan="1" style="text-align:center">0.3–0.5</td></tr><tr><td rowspan="1" colspan="1" style="text-align:left">... Ultimate rostral segm, [number]</td><td rowspan="1" colspan="1" style="text-align:center">9–13</td><td rowspan="1" colspan="1" style="text-align:center">7–18</td><td rowspan="1" colspan="1" style="text-align:center">6–11</td></tr><tr><td rowspan="1" colspan="1" style="text-align:left">... Hind femur, dorsal [μm]</td><td rowspan="1" colspan="1" style="text-align:center">10–13</td><td rowspan="1" colspan="1" style="text-align:center">9–18(28)</td><td rowspan="1" colspan="1" style="text-align:center">8–13</td></tr><tr><td rowspan="1" colspan="1" style="text-align:left">... Hind femur, ventral [μm]</td><td rowspan="1" colspan="1" style="text-align:center">12–20</td><td rowspan="1" colspan="1" style="text-align:center">12–20(35)</td><td rowspan="1" colspan="1" style="text-align:center">10–23</td></tr><tr><td rowspan="1" colspan="1" style="text-align:left">... Hind tibia, dorsal, at middle [μm]</td><td rowspan="1" colspan="1" style="text-align:center">15–24</td><td rowspan="1" colspan="1" style="text-align:center">17–30</td><td rowspan="1" colspan="1" style="text-align:center">10–23</td></tr><tr><td rowspan="1" colspan="1" style="text-align:left">... Hind tibia, dorsal / Tibial diameter (at middle) [times]</td><td rowspan="1" colspan="1" style="text-align:center">0.4–0.6</td><td rowspan="1" colspan="1" style="text-align:center">0.4–0.8</td><td rowspan="1" colspan="1" style="text-align:center">0.2–0.8</td></tr><tr><td rowspan="1" colspan="1" style="text-align:left">... Hind tarsus, first segm. [number]</td><td rowspan="1" colspan="1" style="text-align:center">4</td><td rowspan="1" colspan="1" style="text-align:center">4</td><td rowspan="1" colspan="1" style="text-align:center">4</td></tr><tr><td rowspan="1" colspan="1" style="text-align:left">... Abdominal segm. 2–4 [μm]</td><td rowspan="1" colspan="1" style="text-align:center">9–13</td><td rowspan="1" colspan="1" style="text-align:center">10–15</td><td rowspan="1" colspan="1" style="text-align:center">(5)8–10</td></tr><tr><td rowspan="1" colspan="1" style="text-align:left">... Abdominal segm. 2–4 / b. d. Ant. segm. III [times]</td><td rowspan="1" colspan="1" style="text-align:center">0.3–0.5</td><td rowspan="1" colspan="1" style="text-align:center">0.4–0.7</td><td rowspan="1" colspan="1" style="text-align:center">0.2–0.5</td></tr><tr><td rowspan="1" colspan="1" style="text-align:left">... Abdominal segm. 8 [μm]</td><td rowspan="1" colspan="1" style="text-align:center">10–15</td><td rowspan="1" colspan="1" style="text-align:center">12–20(25)</td><td rowspan="1" colspan="1" style="text-align:center">8–15</td></tr><tr><td rowspan="1" colspan="1" style="text-align:left">... Abdominal segm. 8 / b. d. Ant. segm. III [times]</td><td rowspan="1" colspan="1" style="text-align:center">0.4–0.6</td><td rowspan="1" colspan="1" style="text-align:center">0.6–0.9(1.1)</td><td rowspan="1" colspan="1" style="text-align:center">0.3–0.6</td></tr><tr><td rowspan="1" colspan="1" style="text-align:left">... Abdominal segm. 8 [number]</td><td rowspan="1" colspan="1" style="text-align:center">2–4</td><td rowspan="1" colspan="1" style="text-align:center">(2)4(5)</td><td rowspan="1" colspan="1" style="text-align:center">4</td></tr><tr><td rowspan="1" colspan="1" style="text-align:left">... Genital plate, discal [number]</td><td rowspan="1" colspan="1" style="text-align:center">2(4)</td><td rowspan="1" colspan="1" style="text-align:center">2(3)-</td><td rowspan="1" colspan="1" style="text-align:center">2</td></tr><tr><td rowspan="1" colspan="1" style="text-align:left">... Genital plate, marginal [number]</td><td rowspan="1" colspan="1" style="text-align:center">12–20</td><td rowspan="1" colspan="1" style="text-align:center">12–24</td><td rowspan="1" colspan="1" style="text-align:center">12–19</td></tr><tr><td rowspan="1" colspan="1" style="text-align:left">... Cauda [number]</td><td rowspan="1" colspan="1" style="text-align:center">8–12</td><td rowspan="1" colspan="1" style="text-align:center">7–10</td><td rowspan="1" colspan="1" style="text-align:center">6–10</td></tr></tbody></table><table-wrap-foot><fn><p>Note: Used abbreviations: Ant., Antennal; b. d., basal diameter; n. number of measured specimens; segm., segment or segments.</p></fn></table-wrap-foot></table-wrap></tp:treatment-sec></tp:taxon-treatment>
