# Supplementary material for: Two more new species of Aphidura (Hemiptera, Aphididae), and a note on variation in Aphidura bozhkoae Narzikulov
Source: Zookeys. 2014 Jul 15;(425):113–30. doi: 10.3897/zookeys.425.7797 (PMC4137310; doi:10.3897/zookeys.425.7797)
Supplement: XML Treatment for Aphidura corsicensis [file zookeys.425.7797-treatment2.xml]

<!DOCTYPE tp:taxon-treatment
  PUBLIC "-//TaxonX//DTD Taxonomic Treatment Publishing DTD v0 20100105//EN" "tax-treatment-NSO.dtd">
<tp:taxon-treatment xmlns:tp="http://www.plazi.org/taxpub"><tp:treatment-meta><kwd-group><label>Taxon classification</label><kwd><named-content content-type="kingdom">Animalia</named-content></kwd><kwd><named-content content-type="order">Hemiptera</named-content></kwd><kwd><named-content content-type="family">Aphididae</named-content></kwd></kwd-group><mixed-citation publication-type="journal"><person-group><name><surname>Nieto Nafría</surname><given-names>Juan M.</given-names></name><name><surname>Blackman</surname><given-names>Roger L.</given-names></name><name><surname>Martin</surname><given-names>Jon H.</given-names></name></person-group><article-title>Two more new species of <italic>Aphidura</italic> (Hemiptera, Aphididae), and a note on variation in <italic>Aphidura bozhkoae</italic> Narzikulov</article-title><source>Zookeys</source><day>15</day><month>7</month><year>2014</year><volume>2014</volume><issue>425</issue><fpage>113</fpage><lpage>130</lpage><pub-id pub-id-type="doi">10.3897/zookeys.425.7797</pub-id></mixed-citation></tp:treatment-meta><tp:nomenclature><tp:taxon-name>
                            <tp:taxon-name-part taxon-name-part-type="genus">Aphidura</tp:taxon-name-part>
                            <tp:taxon-name-part taxon-name-part-type="species">corsicensis</tp:taxon-name-part>
                            <object-id xmlns:xlink="http://www.w3.org/1999/xlink" content-type="zoobank" xlink:type="simple">http://zoobank.org/EA353AA4-B640-4294-A9B0-8A7C58C546CB</object-id>
                        </tp:taxon-name><tp:taxon-status xmlns:xlink="http://www.w3.org/1999/xlink" xlink:type="simple">sp. n.</tp:taxon-status></tp:nomenclature><tp:treatment-sec sec-type="description"><title>Diagnosis.</title><p>Siphunculi slightly swollen. Dorsum of thorax and abdomen with setiferous sclerites (apterae). Mesosternal mammariform processes pale, flat and smooth (apterae). Abdominal marginal tubercles absent. Tarsal formula 3.3.3</p><sec sec-type="Apterous viviparous female"><title>Apterous viviparous female</title><p>from 3 specimens (<xref ref-type="fig" rid="F2">Fig. 2</xref>). Shiny dark green in life. In mounted specimens, head, antennae, legs, siphunculi, cauda, genital and anal plates, and thoracic and abdominal sclerites yellowish brown, with apex of antennal segments III, IV and V, antennal segment VI, very apex of tibiae, tarsi and apex of siphunculi something darker than aforementioned structures. Frons undulated. Head mostly smooth, some rugosity lines are present on dorsum. Proximal section of anten<!--PageBreak-->nal segment III and segments IV-VI imbricated. Setae on body dorsum, antennae and most of those on legs thick with apices blunt or slightly capitate. Mesosternal mammariform processes pale, flat and smooth. Setiferous sclerites present on dorsum of thorax and abdomen, mostly with one setae and similar in size to spiracular sclerites; marginal sclerites on abdominal segments 2-4 often coalescent; those on segment 6 forming postsiphuncular sclerites; and those on segment 7 and 8 partially coalescent; <!--PageBreak--><!--PageBreak-->sclerites on abdominal segments 6-8 with spinules. Intersegmental sclerites small. Siphunculi slightly swollen (maximal width 1.04-1.10 times minimal width of the stem), with small scales and distinct preapical incision and flange. Cauda tongue shaped. Metric and meristic features in <xref ref-type="table" rid="T1">Table 1</xref>.</p><fig id="F2" position="float" orientation="portrait"><label>Figure 2.</label><caption><p><italic><tp:taxon-name>Aphidura corsicensis</tp:taxon-name></italic> sp. n., apterous viviparous female. <bold>A</bold> Habitus <bold>B</bold> Mesosternum with mammariform processes (signalled with arrows).</p></caption><graphic xmlns:xlink="http://www.w3.org/1999/xlink" xlink:href="zookeys-425-113-g002.jpg" position="float" orientation="portrait" xlink:type="simple"/></fig></sec></tp:treatment-sec><tp:treatment-sec sec-type="Types"><title>Types.</title><p>Holotype: apterous viviparous female, collected on <italic><tp:taxon-name>Cerastium soleirolii</tp:taxon-name></italic> Ser. ex Duby. (<tp:taxon-name>Caryophyllaceae</tp:taxon-name>), North slope of Mount Cinto, (Corsica, France), noted as more than 1100m, 08-VII-1980, J. H. Martin <italic>leg.</italic>. Paratypes: two apterous females from the same colony as the holotype.</p></tp:treatment-sec><tp:treatment-sec sec-type="Etymology"><title>Etymology.</title><p>The specific name of the new species is an adjective that means inhabitant of Corsica, in feminine.</p></tp:treatment-sec><tp:treatment-sec sec-type="Discussion"><title>Discussion.</title><p>This species was included as <italic><tp:taxon-name>Aphidura</tp:taxon-name></italic> sp. in the host lists and key to aphids on <italic><tp:taxon-name>Cerastium</tp:taxon-name></italic> by <xref ref-type="bibr" rid="B1">Blackman and Eastop (2006)</xref>, but has not previously been formally described.</p><p><italic><tp:taxon-name>Aphidura corsicensis</tp:taxon-name></italic> can be easily distinguished from other <italic><tp:taxon-name>Aphidura</tp:taxon-name></italic> species by the abundant dorsal setiferous sclerites, which are not present in any other species of the genus. The host plant is not normally found below 1900m (Arthur Chater, Kew Gardens, pers. comm.) but the plant hosting <italic><tp:taxon-name>Aphidura corsicensis</tp:taxon-name></italic> was estimated to have been collected at around 1100-1200m (Martin).</p></tp:treatment-sec><tp:treatment-sec><!--Section generated to contain objects referenced in tp:taxon-treatment.--><table-wrap id="T1" position="float" orientation="portrait"><label>Table 1.</label><caption><p>Metric and meristic features of apterous viviparous females of <italic><tp:taxon-name>Aphidura libanensis</tp:taxon-name></italic> sp. n. and <italic><tp:taxon-name>Aphidura corsicensis</tp:taxon-name></italic> sp. n.</p></caption><table><tbody><tr><th rowspan="2" colspan="1" style="text-align:left"/><th rowspan="1" colspan="1" style="text-align:center"><italic><tp:taxon-name>Aphidura libanensis</tp:taxon-name></italic></th><th rowspan="1" colspan="1" style="text-align:center"><italic><tp:taxon-name>Aphidura corsicensis</tp:taxon-name></italic></th></tr><tr><th rowspan="1" colspan="1" style="text-align:center">n=5</th><th rowspan="1" colspan="1" style="text-align:center">n=3</th></tr><tr><td rowspan="1" colspan="1" style="text-align:left">Body [mm]</td><td rowspan="1" colspan="1" style="text-align:center">1.805–1.938</td><td rowspan="1" colspan="1" style="text-align:center">2.025–2.088</td></tr><tr><td rowspan="1" colspan="1" style="text-align:left">Antenna [mm]</td><td rowspan="1" colspan="1" style="text-align:center">1.605–1.698</td><td rowspan="1" colspan="1" style="text-align:center">1.590–1.655</td></tr><tr><td rowspan="1" colspan="1" style="text-align:left">Antenna / Body [times]</td><td rowspan="1" colspan="1" style="text-align:center">0.87–0.93</td><td rowspan="1" colspan="1" style="text-align:center">0.79–081</td></tr><tr><td rowspan="1" colspan="1" style="text-align:left">Ant. segm. III [mm]</td><td rowspan="1" colspan="1" style="text-align:center">0.43–0.51</td><td rowspan="1" colspan="1" style="text-align:center">0.48–0.52</td></tr><tr><td rowspan="1" colspan="1" style="text-align:left">Ant. segm. IV [mm]</td><td rowspan="1" colspan="1" style="text-align:center">0.27–0.31</td><td rowspan="1" colspan="1" style="text-align:center">0.27–0.29</td></tr><tr><td rowspan="1" colspan="1" style="text-align:left">Ant. segm. V [mm]</td><td rowspan="1" colspan="1" style="text-align:center">0.20–0.24</td><td rowspan="1" colspan="1" style="text-align:center">0.22–0.24</td></tr><tr><td rowspan="1" colspan="1" style="text-align:left">Ant. segm. VI base [mm]</td><td rowspan="1" colspan="1" style="text-align:center">0.09–0.13</td><td rowspan="1" colspan="1" style="text-align:center">0.11–0.12</td></tr><tr><td rowspan="1" colspan="1" style="text-align:left">Ant. segm. VI processus terminalis</td><td rowspan="1" colspan="1" style="text-align:center">0.39–0.46</td><td rowspan="1" colspan="1" style="text-align:center">0.31–0.34</td></tr><tr><td rowspan="1" colspan="1" style="text-align:left">Ant. segm. VI processus terminalis / Ant. segm. III [times]</td><td rowspan="1" colspan="1" style="text-align:center">0.78–1.03</td><td rowspan="1" colspan="1" style="text-align:center">0.60–0.67</td></tr><tr><td rowspan="1" colspan="1" style="text-align:left">Ant. segm. VI processus terminalis / base [times]</td><td rowspan="1" colspan="1" style="text-align:center">3.56–4.89</td><td rowspan="1" colspan="1" style="text-align:center">2.63–3.00</td></tr><tr><td rowspan="1" colspan="1" style="text-align:left">Ultimate rostral segm. [mm]</td><td rowspan="1" colspan="1" style="text-align:center">0.12–0.13</td><td rowspan="1" colspan="1" style="text-align:center">0.15–0.16</td></tr><tr><td rowspan="1" colspan="1" style="text-align:left">Ultimate rostral segm. / its basal width [times]</td><td rowspan="1" colspan="1" style="text-align:center">2.00–2.27</td><td rowspan="1" colspan="1" style="text-align:center">2.58–2.73</td></tr><tr><td rowspan="1" colspan="1" style="text-align:left">Ultimate rostral segm. / Ant. segm. VI base [times]</td><td rowspan="1" colspan="1" style="text-align:center">0.96–1.39</td><td rowspan="1" colspan="1" style="text-align:center">1.25–1.36</td></tr><tr><td rowspan="1" colspan="1" style="text-align:left">Hind femur [mm]</td><td rowspan="1" colspan="1" style="text-align:center">0.52–0.56</td><td rowspan="1" colspan="1" style="text-align:center">0.61–0.63</td></tr><tr><td rowspan="1" colspan="1" style="text-align:left">Hind tibia [mm]</td><td rowspan="1" colspan="1" style="text-align:center">0.96–1.03</td><td rowspan="1" colspan="1" style="text-align:center">1.06–1.09</td></tr><tr><td rowspan="1" colspan="1" style="text-align:left">Hind tibia / Body [times]</td><td rowspan="1" colspan="1" style="text-align:center">0.52–0.56</td><td rowspan="1" colspan="1" style="text-align:center">0.52–0.53</td></tr><tr><td rowspan="1" colspan="1" style="text-align:left">Hind tarsus, 2nd segm. [mm]</td><td rowspan="1" colspan="1" style="text-align:center">0.11–0.12</td><td rowspan="1" colspan="1" style="text-align:center">0.10–0.11</td></tr><tr><td rowspan="1" colspan="1" style="text-align:left">Hind tarsus, 2nd segm. / Ultimate rostral segm. [times]</td><td rowspan="1" colspan="1" style="text-align:center">0.84–1.00</td><td rowspan="1" colspan="1" style="text-align:center">0.65–0.75</td></tr><tr><td rowspan="1" colspan="1" style="text-align:left">Abdominal (segm. 2–6) marginal tubercles [number]</td><td rowspan="1" colspan="1" style="text-align:center">0–3</td><td rowspan="1" colspan="1" style="text-align:center">0</td></tr><tr><td rowspan="1" colspan="1" style="text-align:left">Siphunculus [mm]</td><td rowspan="1" colspan="1" style="text-align:center">0.30–0.35</td><td rowspan="1" colspan="1" style="text-align:center">0.42–0.45</td></tr><tr><td rowspan="1" colspan="1" style="text-align:left">Siphunculus / Body [times]</td><td rowspan="1" colspan="1" style="text-align:center">0.17–0.18</td><td rowspan="1" colspan="1" style="text-align:center">0.20–0.22</td></tr><tr><td rowspan="1" colspan="1" style="text-align:left">Siphunculus / Ant. segm. III [times]</td><td rowspan="1" colspan="1" style="text-align:center">0.65–0.74</td><td rowspan="1" colspan="1" style="text-align:center">0.82–0.89</td></tr><tr><td rowspan="1" colspan="1" style="text-align:left">Siphunculus / its basal width [times]</td><td rowspan="1" colspan="1" style="text-align:center">3.50–4.27</td><td rowspan="1" colspan="1" style="text-align:center">4.83–5.60</td></tr><tr><td rowspan="1" colspan="1" style="text-align:left">Siphuncular width, maximal / basal [times]</td><td rowspan="1" colspan="1" style="text-align:center">0.56–0.70</td><td rowspan="1" colspan="1" style="text-align:center">0.61–0.82</td></tr><tr><td rowspan="1" colspan="1" style="text-align:left">Siphuncular width, maximal / minimal [times]</td><td rowspan="1" colspan="1" style="text-align:center">1.05–1.11</td><td rowspan="1" colspan="1" style="text-align:center">1.04–1.10</td></tr><tr><td rowspan="1" colspan="1" style="text-align:left">Siphuncular minimal width / Hind tibiae, diameter at middle [times]</td><td rowspan="1" colspan="1" style="text-align:center">1.13–1.80</td><td rowspan="1" colspan="1" style="text-align:center">1.00–1.18</td></tr><tr><td rowspan="1" colspan="1" style="text-align:left">Cauda [mm]</td><td rowspan="1" colspan="1" style="text-align:center">0.13–0.16</td><td rowspan="1" colspan="1" style="text-align:center">0.23–0.24</td></tr><tr><td rowspan="1" colspan="1" style="text-align:left">Cauda / siphunculus [times]</td><td rowspan="1" colspan="1" style="text-align:center">0.40–0.49</td><td rowspan="1" colspan="1" style="text-align:center">0.51–0.57</td></tr><tr><td rowspan="1" colspan="1" style="text-align:left">Cauda / its basal width [times]</td><td rowspan="1" colspan="1" style="text-align:center">0.87–0.97</td><td rowspan="1" colspan="1" style="text-align:center">1.41–1.50</td></tr><tr><td rowspan="1" colspan="3" style="text-align:left">Setae on...</td></tr><tr><td rowspan="1" colspan="1" style="text-align:left">... Frons [μm]</td><td rowspan="1" colspan="1" style="text-align:center">25–35</td><td rowspan="1" colspan="1" style="text-align:center">32–37</td></tr><tr><td rowspan="1" colspan="1" style="text-align:left">... Frons / b. d. Ant. segm. III [times]</td><td rowspan="1" colspan="1" style="text-align:center">1.1–1.6</td><td rowspan="1" colspan="1" style="text-align:center">1.3–1.5</td></tr><tr><td rowspan="1" colspan="1" style="text-align:left">... Vertex [μm]</td><td rowspan="1" colspan="1" style="text-align:center">15–30</td><td rowspan="1" colspan="1" style="text-align:center">32–35</td></tr><tr><td rowspan="1" colspan="1" style="text-align:left">... Vertex / b. d. Ant. segm. III [times]</td><td rowspan="1" colspan="1" style="text-align:center">0.7–1.4</td><td rowspan="1" colspan="1" style="text-align:center">1.2–1.4</td></tr><tr><td rowspan="1" colspan="1" style="text-align:left">... Antennal segment III [μm]</td><td rowspan="1" colspan="1" style="text-align:center">12–15</td><td rowspan="1" colspan="1" style="text-align:center">10–14</td></tr><tr><td rowspan="1" colspan="1" style="text-align:left">... Antennal segment III / b. d. Ant. segm. III [times]</td><td rowspan="1" colspan="1" style="text-align:center">0.6–0.7</td><td rowspan="1" colspan="1" style="text-align:center">0.4–0.6</td></tr><tr><td rowspan="1" colspan="1" style="text-align:left">... Ultimate rostral segm, [number]</td><td rowspan="1" colspan="1" style="text-align:center">6–9</td><td rowspan="1" colspan="1" style="text-align:center">17–19</td></tr><tr><td rowspan="1" colspan="1" style="text-align:left">... Hind femur, dorsal [μm]</td><td rowspan="1" colspan="1" style="text-align:center">12–18</td><td rowspan="1" colspan="1" style="text-align:center">17–25</td></tr><tr><td rowspan="1" colspan="1" style="text-align:left">... Hind femur, ventral [μm]</td><td rowspan="1" colspan="1" style="text-align:center">22–28</td><td rowspan="1" colspan="1" style="text-align:center">25–38</td></tr><tr><td rowspan="1" colspan="1" style="text-align:left">... Hind tibia, dorsal, at middle [μm]</td><td rowspan="1" colspan="1" style="text-align:center">22–33</td><td rowspan="1" colspan="1" style="text-align:center">27–33</td></tr><tr><td rowspan="1" colspan="1" style="text-align:left">... Hind tibia, dorsal / Tibial diameter (at middle) [times]</td><td rowspan="1" colspan="1" style="text-align:center">0.5–0.8</td><td rowspan="1" colspan="1" style="text-align:center">0.5–0.7</td></tr><tr><td rowspan="1" colspan="1" style="text-align:left">... Hind tarsus, first segm. [number]</td><td rowspan="1" colspan="1" style="text-align:center">3 (4)</td><td rowspan="1" colspan="1" style="text-align:center">3</td></tr><tr><td rowspan="1" colspan="1" style="text-align:left">... Abdominal segm. 2–4 [μm]</td><td rowspan="1" colspan="1" style="text-align:center">10–18</td><td rowspan="1" colspan="1" style="text-align:center">25–30</td></tr><tr><td rowspan="1" colspan="1" style="text-align:left">... Abdominal segm. 2–4 / b. d. Ant. segm. III [times]</td><td rowspan="1" colspan="1" style="text-align:center">0.5–0.8</td><td rowspan="1" colspan="1" style="text-align:center">1.0–1.1</td></tr><tr><td rowspan="1" colspan="1" style="text-align:left">... Abdominal segm. 8 [μm]</td><td rowspan="1" colspan="1" style="text-align:center">27–33</td><td rowspan="1" colspan="1" style="text-align:center">32–38</td></tr><tr><td rowspan="1" colspan="1" style="text-align:left">... Abdominal segm. 8 / b. d. Ant. segm. III [times]</td><td rowspan="1" colspan="1" style="text-align:center">1.2–1.5</td><td rowspan="1" colspan="1" style="text-align:center">1.3–1.4</td></tr><tr><td rowspan="1" colspan="1" style="text-align:left">... Abdominal segm. 8 [number]</td><td rowspan="1" colspan="1" style="text-align:center">4</td><td rowspan="1" colspan="1" style="text-align:center">3–4</td></tr><tr><td rowspan="1" colspan="1" style="text-align:left">... Genital plate, discal [number]</td><td rowspan="1" colspan="1" style="text-align:center">2</td><td rowspan="1" colspan="1" style="text-align:center">5–7</td></tr><tr><td rowspan="1" colspan="1" style="text-align:left">... Genital plate, marginal [number]</td><td rowspan="1" colspan="1" style="text-align:center">10–15</td><td rowspan="1" colspan="1" style="text-align:center">13–20</td></tr><tr><td rowspan="1" colspan="1" style="text-align:left">... Cauda [number]</td><td rowspan="1" colspan="1" style="text-align:center">6–8</td><td rowspan="1" colspan="1" style="text-align:center">6–9</td></tr></tbody></table><table-wrap-foot><fn><p>Note: Used abbreviations: Ant., Antennal; b. d., basal diameter; n. number of measured specimens; segm., segment or segments.</p></fn></table-wrap-foot></table-wrap></tp:treatment-sec><ref-list><ref id="B1"><mixed-citation xmlns:xlink="http://www.w3.org/1999/xlink" xlink:type="simple"><person-group><name name-style="western"><surname>Blackman</surname><given-names>RL</given-names></name><name name-style="western"><surname>Eastop</surname><given-names>VF</given-names></name></person-group> (<year>2006</year>) <source>Aphids on the World’s Herbaceous Plants and Shrubs. Volume 1 Host Lists. Volume 2 The Aphids</source>. <publisher-name>John Wiley and Sons Ltd.</publisher-name>, <publisher-loc>Chichester</publisher-loc>, <size units="page">439 pp</size>.</mixed-citation></ref></ref-list></tp:taxon-treatment>
